# Supplementary material for: Surface-Engineered Amino-Graphene Oxide Aerogel Functionalized with Cyclodextrin for Desulfurization and Denitrogenation in Oil Refining
Source: Gels. 2025 Dec 30;12(1):33. doi: 10.3390/gels12010033 (PMC12840899; doi:10.3390/gels12010033)
Supplement: Supplementary file 1 [file gels-12-00033-s001.zip]

Archive with 1 entries (1 files):
- gels-4056452-supplementary.pdf
